# Supplementary material for: Sadness and Loneliness in Adolescents with Physical, Sensory or Health Problems in Low/Middle-Income Countries
Source: Children (Basel). 2023 Jun 1;10(6):996. doi: 10.3390/children10060996 (PMC10296925; doi:10.3390/children10060996)
Supplement: Supplementary file 1 [file children-10-00996-s001.zip]

Archive with 1 entries (1 files):
- children-2405976-supplementary.pdf
